# Supplementary material for: Automatic spatial estimation of white matter hyperintensities evolution in brain MRI using disease evolution predictor deep neural networks
Source: Med Image Anal. 2020 Jul;63:101712. doi: 10.1016/j.media.2020.101712 (PMC7294240; doi:10.1016/j.media.2020.101712)
Supplement: Supplementary Data S1 — Supplementary Raw Research Data. This is open data under the CC BY license http://creativecommons.org/licenses/by/4.0/ [file mmc1.xml]

<?xml version="1.0" encoding="utf-8" standalone="no"?>
<data>
  <datasets>
    <author>febrian.rachmadi@ed.ac.uk;febrian.rachmadi@gmail.com</author>
    <type>0</type>
    <dataset>
      <value>4</value>
      <reason>Data will be made available on request</reason>
      <comments />
    </dataset>
  </datasets>
</data>
